# Supplementary material for: Diagnostic Efficacy of Advanced Ultrasonography Imaging Techniques in Infants with Biliary Atresia (BA): A Systematic Review and Meta-Analysis
Source: Children (Basel). 2022 Oct 31;9(11):1676. doi: 10.3390/children9111676 (PMC9688715; doi:10.3390/children9111676)
Supplement: Supplementary file 1 [file children-09-01676-s001.zip]

Archive with 1 entries (1 files):
- children-1958480-supplementary.pdf
